# Supplementary material for: Volatile Metabolism of Wine Grape Trincadeira: Impact of Infection with Botrytis cinerea
Source: Plants (Basel). 2022 Jan 5;11(1):141. doi: 10.3390/plants11010141 (PMC8747702; doi:10.3390/plants11010141)
Supplement: Supplementary file 1 [file plants-11-00141-s001.zip]

Archive with 1 entries (1 files):
- plants-1534493-supplementary.pdf
